# Supplementary material for: Integrating Computational Analysis of In Vivo Investigation of Modulatory Effect of Fagonia cretica Plant Extract on Letrozole-Induced Polycystic Ovary Syndrome in Female Rats
Source: Biology (Basel). 2025 Jul 21;14(7):903. doi: 10.3390/biology14070903 (PMC12292528; doi:10.3390/biology14070903)
Supplement: Supplementary file 1 [file biology-14-00903-s001.zip]

Archive with 1 entries (1 files):
- biology-3708249-supplementary.ipynb
