# Supplementary material for: Integrating Computational Analysis of In Vivo Investigation of Modulatory Effect of Fagonia cretica Plant Extract on Letrozole-Induced Polycystic Ovary Syndrome in Female Rats
Source: Biology (Basel). 2025 Jul 21;14(7):903. doi: 10.3390/biology14070903 (PMC12292528; doi:10.3390/biology14070903)
Supplement: Supplementary file 1 [file biology-14-00903-s001.zip › biology-3708249-supplementary.ipynb]

# %% [code]
import pandas as pd
import seaborn as sns
import matplotlib.pyplot as plt

# %% [code]
# Sample data
data = {
    'Experimental Groups': ['Control Group', 'Control Group', 'Control Group',
              'Disease Group', 'Disease Group', 'Disease Group',
              '100mg/kg Dose', '100mg/kg Dose', '100mg/kg Dose',
              '200mg/kg Dose', '200mg/kg Dose', '200mg/kg Dose',
              '300mg/kg Dose', '300mg/kg Dose', '300mg/kg Dose'],
    'Testosterone (ng/mL)': [0.35, 0.25, 0.26, 1.68, 3.01, 1.91, 2.18, 0.17, 0.46, 0.49, 0.79, 0.53, 0.52, 0.52, 0.35]
}

df_Testosterone = pd.DataFrame(data)

# Bar plot
plt.figure(figsize=(5, 4))
sns.barplot(x='Experimental Groups', y='Testosterone (ng/mL)', data=df_Testosterone)
plt.title('Testosterone Level Across Different Groups')
plt.xticks(rotation=45)
plt.tight_layout()
plt.savefig('barplot.png')
plt.show()


# %% [code]
import pandas as pd
import seaborn as sns
import matplotlib.pyplot as plt
import statsmodels.api as sm
from statsmodels.formula.api import ols
from statsmodels.stats.multicomp import pairwise_tukeyhsd


# %% [code]
# Sample data
data = {
    'Experimental Groups': ['Control Group', 'Control Group', 'Control Group',
              'Disease Group', 'Disease Group', 'Disease Group',
              '100mg/kg Dose', '100mg/kg Dose', '100mg/kg Dose',
              '200mg/kg Dose', '200mg/kg Dose', '200mg/kg Dose',
              '300mg/kg Dose', '300mg/kg Dose', '300mg/kg Dose'],
    'Serum Insulin (µlU/ mL)': [0.91, 0.97, 1.06, 1.27, 1.91, 1.7, 0.77, 0.205, 0.61, 0.228, 0.197, 0.217, 0.29, 0.16, 0.26]
}

df_insulin = pd.DataFrame(data)

# Bar plot
plt.figure(figsize=(5, 4))
sns.barplot(x='Experimental Groups', y='Serum Insulin (µlU/ mL)', data=df_insulin)
plt.title('Serum Insulin Level Across Different Groups')
plt.xticks(rotation=45)
plt.tight_layout()
plt.savefig('barplot.png')
plt.show()


# %% [code]
data = {
    'Experimental Groups': ['Control Group', 'Control Group', 'Control Group',
              'Disease Group', 'Disease Group', 'Disease Group',
              '100mg/kg Dose', '100mg/kg Dose', '100mg/kg Dose',
              '200mg/kg Dose', '200mg/kg Dose', '200mg/kg Dose',
              '300mg/kg Dose', '300mg/kg Dose', '300mg/kg Dose'],
    'Insulin resistance (HOMA IR)': [70.6, 69.06, 78.86, 132.08, 197.11, 187.68, 60.98, 15.58, 48.8, 18.05, 14.97, 17.36, 19.72, 11.00, 16.64

]
}

df_HOMA_IR = pd.DataFrame(data)

# Bar plot
plt.figure(figsize=(5, 4))
sns.barplot(x='Experimental Groups', y='Insulin resistance (HOMA IR)', data=df_HOMA_IR)
plt.title('Insulin resistance Level Across Different Groups')
plt.xticks(rotation=45)
plt.tight_layout()
plt.savefig('barplot.png')
plt.show()

# %% [code]
# Sample data
data = {
    'Experimental Groups': ['Control Group', 'Control Group', 'Control Group',
              'Disease Group', 'Disease Group', 'Disease Group',
              '100mg/kg Dose', '100mg/kg Dose', '100mg/kg Dose',
              '200mg/kg Dose', '200mg/kg Dose', '200mg/kg Dose',
              '300mg/kg Dose', '300mg/kg Dose', '300mg/kg Dose'],
    'Fasting Blood Glucose (mg/dL)': [97, 89, 93, 130, 129, 138, 99, 95, 100, 85, 86, 80, 83, 75, 77

]
}

df_FBG = pd.DataFrame(data)

# Bar plot
plt.figure(figsize=(5, 4))
sns.barplot(x='Experimental Groups', y='Fasting Blood Glucose (mg/dL)', data=df_FBG)
plt.title('FBG Level Across Different Groups')
plt.xticks(rotation=45)
plt.tight_layout()
plt.savefig('barplot.png')
plt.show()


# %% [code]
# Sample data
data = {
    'Experimental Groups': ['Control Group', 'Control Group', 'Control Group',
              'Disease Group', 'Disease Group', 'Disease Group',
              '100mg/kg Dose', '100mg/kg Dose', '100mg/kg Dose',
              '200mg/kg Dose', '200mg/kg Dose', '200mg/kg Dose',
              '300mg/kg Dose', '300mg/kg Dose', '300mg/kg Dose'],
    'Cholesterol (mg/dL)': [53, 49, 47, 98, 75, 82, 51, 62, 47, 42, 47, 47.7, 26, 37, 39


]
}

df_CHOL = pd.DataFrame(data)

# Bar plot
plt.figure(figsize=(5, 4))
sns.barplot(x='Experimental Groups', y='Cholesterol (mg/dL)', data=df_CHOL)
plt.title('Total Cholesterol Level Across Different Groups')
plt.xticks(rotation=45)
plt.tight_layout()
plt.savefig('barplot.png')
plt.show()

# %% [code]
# Sample data
data = {
    'Experimental Groups': ['Control Group', 'Control Group', 'Control Group',
              'Disease Group', 'Disease Group', 'Disease Group',
              '100mg/kg Dose', '100mg/kg Dose', '100mg/kg Dose',
              '200mg/kg Dose', '200mg/kg Dose', '200mg/kg Dose',
              '300mg/kg Dose', '300mg/kg Dose', '300mg/kg Dose'],
    'Triglycerides (mg/dL)': [59, 56, 48, 72, 78, 89, 63, 74, 72, 51, 43, 21, 19, 21, 20


]
}

df_TRG = pd.DataFrame(data)

# Bar plot
plt.figure(figsize=(5, 4))
sns.barplot(x='Experimental Groups', y='Triglycerides (mg/dL)', data=df_TRG)
plt.title('Triglycerides Level Across Different Groups')
plt.xticks(rotation=45)
plt.tight_layout()
plt.savefig('barplot.png')
plt.show()

# %% [code]
#Sample data
data = {
    'Experimental Groups': ['Control Group', 'Control Group', 'Control Group',
              'Disease Group', 'Disease Group', 'Disease Group',
              '100mg/kg Dose', '100mg/kg Dose', '100mg/kg Dose',
              '200mg/kg Dose', '200mg/kg Dose', '200mg/kg Dose',
              '300mg/kg Dose', '300mg/kg Dose', '300mg/kg Dose'],
    'Low Density Lipo-Protein (mg/dL)': [16, 20, 18, 49.5, 53.6, 55, 47, 54, 48.3, 50.1, 47.4, 42.9, 38.7, 40.9, 32.7


]
}

df_LDLP = pd.DataFrame(data)

# Bar plot
plt.figure(figsize=(5, 4))
sns.barplot(x='Experimental Groups', y='Low Density Lipo-Protein (mg/dL)', data=df_LDLP)
plt.title('Low Density Lipo-Protein Level Across Different Groups')
plt.xticks(rotation=45)
plt.tight_layout()
plt.savefig('barplot.png')
plt.show()

# %% [code]
#Sample data
data = {
    'Experimental Groups': ['Control Group', 'Control Group', 'Control Group',
              'Disease Group', 'Disease Group', 'Disease Group',
              '100mg/kg Dose', '100mg/kg Dose', '100mg/kg Dose',
              '200mg/kg Dose', '200mg/kg Dose', '200mg/kg Dose',
              '300mg/kg Dose', '300mg/kg Dose', '300mg/kg Dose'],
    'High Density Lipo-Protein (mg/dL)': [52, 48, 51.5, 28, 32, 29, 26.5, 19.7, 22.8, 28.9, 31.4, 28.6, 38, 49, 59


]
}

df_HDLP = pd.DataFrame(data)

# Bar plot
plt.figure(figsize=(5, 4))
sns.barplot(x='Experimental Groups', y='High Density Lipo-Protein (mg/dL)', data=df_HDLP)
plt.title('High Density Lipo-Protein Level Across Different Groups')
plt.xticks(rotation=45)
plt.tight_layout()
plt.savefig('barplot.png')
plt.show()

# %% [code]
#Sample data
data = {
    'Experimental Groups': ['Control Group', 'Control Group', 'Control Group',
              'Disease Group', 'Disease Group', 'Disease Group',
              '100mg/kg Dose', '100mg/kg Dose', '100mg/kg Dose',
              '200mg/kg Dose', '200mg/kg Dose', '200mg/kg Dose',
              '300mg/kg Dose', '300mg/kg Dose', '300mg/kg Dose'],
    'Body weight (grams)': [228, 234, 230, 245, 240, 252, 228, 182, 192, 252, 234, 236, 254, 312, 272


]
}

df_BW = pd.DataFrame(data)

# Bar plot
plt.figure(figsize=(5, 4))
sns.barplot(x='Experimental Groups', y='Body weight (grams)', data=df_BW)
plt.title('Body weight Across Different Groups')
plt.xticks(rotation=45)
plt.tight_layout()
plt.savefig('barplot.png')
plt.show()

# %% [markdown]
**ANOVA AND post-hoc Tukey's HSD**

# %% [code]
import pandas as pd
import numpy as np
from scipy import stats
import statsmodels.api as sm
from statsmodels.stats.multicomp import pairwise_tukeyhsd

# %% [markdown]
1. **TESTOSTERONE:**

# %% [code]

# Prepare the data
data = {
    'Control': [0.35, 0.25, 0.26],
    'Disease': [1.68, 3.01, 1.91],
    '100mg/kg': [2.18, 0.17, 0.46],
    '200mg/kg': [0.49, 0.79, 0.532],
    '300mg/kg': [0.522, 0.523, 0.355]
}

df = pd.DataFrame(data)

# Function to calculate Cohen's d
def cohen_d(group1, group2):
    mean1, mean2 = np.mean(group1), np.mean(group2)
    std1, std2 = np.std(group1, ddof=1), np.std(group2, ddof=1)
    pooled_std = np.sqrt(((len(group1) - 1) * std1**2 + (len(group2) - 1) * std2**2) / (len(group1) + len(group2) - 2))
    return (mean1 - mean2) / pooled_std

# Extract groups
control = df['Control']
disease = df['Disease']
dose_100 = df['100mg/kg']
dose_200 = df['200mg/kg']
dose_300 = df['300mg/kg']

# Calculate Cohen's d for each comparison
print("Cohen's d (Control vs Disease):", cohen_d(control, disease))
print("Cohen's d (Control vs 100mg/kg):", cohen_d(control, dose_100))
print("Cohen's d (Control vs 200mg/kg):", cohen_d(control, dose_200))
print("Cohen's d (Control vs 300mg/kg):", cohen_d(control, dose_300))

# Perform ANOVA
f_val, p_val = stats.f_oneway(control, disease, dose_100, dose_200, dose_300)
print(f'ANOVA F-value: {f_val}, P-value: {p_val}')

# Perform Tukey's HSD test if ANOVA is significant
df_melt = pd.melt(df.reset_index(), id_vars=['index'], value_vars=['Control', 'Disease', '100mg/kg', '200mg/kg', '300mg/kg'])
df_melt.columns = ['index', 'Treatment', 'Value']

tukey = pairwise_tukeyhsd(endog=df_melt['Value'], groups=df_melt['Treatment'], alpha=0.05)
print(tukey)


# %% [markdown]
From the post-hoc Tukey's HSD test results, there are significant differences between the 200mg/kg and Disease groups (p = 0.0472), and between the 300mg/kg and Disease groups (p = 0.0303). All other comparisons show no significant differences (p > 0.05). This suggests that the 200mg/kg and 300mg/kg plant extract dosages have a statistically significant impact compared to the Disease group, while other treatments do not differ significantly from each other or the control.

# %% [markdown]
2. **SERUM INSULINE**

# %% [code]
# Prepare the data
data = {
    'Control': [0.91, 0.97, 1.06],
    'Disease': [1.27, 1.91, 1.7],
    '100mg/kg': [0.77, 0.205, 0.61],
    '200mg/kg': [0.228, 0.197, 0.217],
    '300mg/kg': [0.29, 0.16, 0.26]
}
df = pd.DataFrame(data)

# Function to calculate Cohen's d
def cohen_d(group1, group2):
    mean1, mean2 = np.mean(group1), np.mean(group2)
    std1, std2 = np.std(group1, ddof=1), np.std(group2, ddof=1)
    pooled_std = np.sqrt(((len(group1) - 1) * std1**2 + (len(group2) - 1) * std2**2) / (len(group1) + len(group2) - 2))
    return (mean1 - mean2) / pooled_std

# Extract groups
control = df['Control']
disease = df['Disease']
dose_100 = df['100mg/kg']
dose_200 = df['200mg/kg']
dose_300 = df['300mg/kg']

# Calculate Cohen's d for each comparison
print("Cohen's d (Control vs Disease):", cohen_d(control, disease))
print("Cohen's d (Control vs 100mg/kg):", cohen_d(control, dose_100))
print("Cohen's d (Control vs 200mg/kg):", cohen_d(control, dose_200))
print("Cohen's d (Control vs 300mg/kg):", cohen_d(control, dose_300))

# Perform ANOVA
f_val, p_val = stats.f_oneway(control, disease, dose_100, dose_200, dose_300)
print(f'ANOVA F-value: {f_val}, P-value: {p_val}')

# Perform Tukey's HSD test if ANOVA is significant
df_melt = pd.melt(df.reset_index(), id_vars=['index'], value_vars=['Control', 'Disease', '100mg/kg', '200mg/kg', '300mg/kg'])
df_melt.columns = ['index', 'Treatment', 'Value']

tukey = pairwise_tukeyhsd(endog=df_melt['Value'], groups=df_melt['Treatment'], alpha=0.05)
print(tukey)

# %% [markdown]
From the post-hoc Tukey's HSD test results, there are significant differences between the 100mg/kg and Disease groups (p = 0.0004), between the 200mg/kg and Control groups (p = 0.0061), between the 200mg/kg and Disease groups (p = 0.0000), between the 300mg/kg and Control groups (p = 0.0075), between the 300mg/kg and Disease groups (p = 0.0001), and between the Control and Disease groups (p = 0.0183). This suggests that the 100mg/kg, 200mg/kg, and 300mg/kg plant extract dosages have a statistically significant impact compared to the Disease group, while other treatments do not differ significantly from each other or the control.

# %% [markdown]
**3.HOMA IR (INSULIN RESISTENCE)**

# %% [code]
# Prepare the data
data = {
    'Control': [70.6, 69.06, 78.86],
    'Disease': [132.08, 197.11, 187.68],
    '100mg/kg': [60.98, 15.58, 48.8],
    '200mg/kg': [18.05, 14.97, 17.36],
    '300mg/kg': [19.72, 11.00, 16.64]
}

df = pd.DataFrame(data)

# Function to calculate Cohen's d
def cohen_d(group1, group2):
    mean1, mean2 = np.mean(group1), np.mean(group2)
    std1, std2 = np.std(group1, ddof=1), np.std(group2, ddof=1)
    pooled_std = np.sqrt(((len(group1) - 1) * std1**2 + (len(group2) - 1) * std2**2) / (len(group1) + len(group2) - 2))
    return (mean1 - mean2) / pooled_std

# Extract groups
control = df['Control']
disease = df['Disease']
dose_100 = df['100mg/kg']
dose_200 = df['200mg/kg']
dose_300 = df['300mg/kg']

# Calculate Cohen's d for each comparison
print("Cohen's d (Control vs Disease):", cohen_d(control, disease))
print("Cohen's d (Control vs 100mg/kg):", cohen_d(control, dose_100))
print("Cohen's d (Control vs 200mg/kg):", cohen_d(control, dose_200))
print("Cohen's d (Control vs 300mg/kg):", cohen_d(control, dose_300))

# Perform ANOVA
f_val, p_val = stats.f_oneway(control, disease, dose_100, dose_200, dose_300)
print(f'ANOVA F-value: {f_val}, P-value: {p_val}')

# Perform Tukey's HSD test if ANOVA is significant
df_melt = pd.melt(df.reset_index(), id_vars=['index'], value_vars=['Control', 'Disease', '100mg/kg', '200mg/kg', '300mg/kg'])
df_melt.columns = ['index', 'Treatment', 'Value']

tukey = pairwise_tukeyhsd(endog=df_melt['Value'], groups=df_melt['Treatment'], alpha=0.05)
print(tukey)

# %% [markdown]
The statistical tests (ANOVA and Tukey's HSD) reveal that the 200mg/kg and 300mg/kg plant extracts significantly improve conditions compared to both the Disease and Control groups, indicating their effectiveness. The purpose of these tests is to identify and confirm which treatments produce statistically significant differences.

# %% [markdown]
**4.FASTING BLOOD GLUCOSE:**

# %% [code]
# Prepare the data
data = {
    'Control': [97, 89, 93],
    'Disease': [130, 129, 138],
    '100mg/kg': [99, 95, 100],
    '200mg/kg': [85, 86, 80],
    '300mg/kg': [83, 75, 77]
}

df = pd.DataFrame(data)

# Function to calculate Cohen's d
def cohen_d(group1, group2):
    mean1, mean2 = np.mean(group1), np.mean(group2)
    std1, std2 = np.std(group1, ddof=1), np.std(group2, ddof=1)
    pooled_std = np.sqrt(((len(group1) - 1) * std1**2 + (len(group2) - 1) * std2**2) / (len(group1) + len(group2) - 2))
    return (mean1 - mean2) / pooled_std

# Extract groups
control = df['Control']
disease = df['Disease']
dose_100 = df['100mg/kg']
dose_200 = df['200mg/kg']
dose_300 = df['300mg/kg']

# Calculate Cohen's d for each comparison
print("Cohen's d (Control vs Disease):", cohen_d(control, disease))
print("Cohen's d (Control vs 100mg/kg):", cohen_d(control, dose_100))
print("Cohen's d (Control vs 200mg/kg):", cohen_d(control, dose_200))
print("Cohen's d (Control vs 300mg/kg):", cohen_d(control, dose_300))

# Perform ANOVA
f_val, p_val = stats.f_oneway(control, disease, dose_100, dose_200, dose_300)
print(f'ANOVA F-value: {f_val}, P-value: {p_val}')

# Perform Tukey's HSD test if ANOVA is significant
df_melt = pd.melt(df.reset_index(), id_vars=['index'], value_vars=['Control', 'Disease', '100mg/kg', '200mg/kg', '300mg/kg'])
df_melt.columns = ['index', 'Treatment', 'Value']

tukey = pairwise_tukeyhsd(endog=df_melt['Value'], groups=df_melt['Treatment'], alpha=0.05)
print(tukey)

# %% [markdown]
The ANOVA and Tukey's HSD tests show significant differences between the Disease group and all other groups, with particularly large effect sizes (Cohen's d > 3.5) for 200mg/kg and 300mg/kg vs. Control, indicating these dosages' strong impact.The 200mg/kg and 300mg/kg treatments significantly outperform the Disease group, suggesting their effectiveness.

# %% [markdown]
**5.CHOLESTEROL:**

# %% [code]
# Prepare the data
data = {
    'Control': [53, 49, 47],
    'Disease': [98, 75, 82],
    '100mg/kg': [51, 62, 47],
    '200mg/kg': [42, 47, 47.7],
    '300mg/kg': [26, 37, 39]
}

df = pd.DataFrame(data)

# Function to calculate Cohen's d
def cohen_d(group1, group2):
    mean1, mean2 = np.mean(group1), np.mean(group2)
    std1, std2 = np.std(group1, ddof=1), np.std(group2, ddof=1)
    pooled_std = np.sqrt(((len(group1) - 1) * std1**2 + (len(group2) - 1) * std2**2) / (len(group1) + len(group2) - 2))
    return (mean1 - mean2) / pooled_std

# Extract groups
control = df['Control']
disease = df['Disease']
dose_100 = df['100mg/kg']
dose_200 = df['200mg/kg']
dose_300 = df['300mg/kg']

# Calculate Cohen's d for each comparison
print("Cohen's d (Control vs Disease):", cohen_d(control, disease))
print("Cohen's d (Control vs 100mg/kg):", cohen_d(control, dose_100))
print("Cohen's d (Control vs 200mg/kg):", cohen_d(control, dose_200))
print("Cohen's d (Control vs 300mg/kg):", cohen_d(control, dose_300))

# Perform ANOVA
f_val, p_val = stats.f_oneway(control, disease, dose_100, dose_200, dose_300)
print(f'ANOVA F-value: {f_val}, P-value: {p_val}')

# Perform Tukey's HSD test if ANOVA is significant
df_melt = pd.melt(df.reset_index(), id_vars=['index'], value_vars=['Control', 'Disease', '100mg/kg', '200mg/kg', '300mg/kg'])
df_melt.columns = ['index', 'Treatment', 'Value']

tukey = pairwise_tukeyhsd(endog=df_melt['Value'], groups=df_melt['Treatment'], alpha=0.05)
print(tukey)

# %% [markdown]
The ANOVA and Tukey's HSD tests indicate significant differences between the Disease group and all other groups, with substantial effect sizes (Cohen's d > 2.9) observed for the 300mg/kg treatment compared to Control. Notably, both 100mg/kg and 200mg/kg groups show no significant differences from Control, while 300mg/kg outperforms Control and exhibits a notable effect.

# %% [markdown]
**6.TRIGLYCERIDES:**

# %% [code]
# Prepare the data
data = {
    'Control': [59, 56, 48],
    'Disease': [72, 78, 89],
    '100mg/kg': [63, 74, 72],
    '200mg/kg': [51, 43, 21],
    '300mg/kg': [19, 21, 20]
}

df = pd.DataFrame(data)

# Function to calculate Cohen's d
def cohen_d(group1, group2):
    mean1, mean2 = np.mean(group1), np.mean(group2)
    std1, std2 = np.std(group1, ddof=1), np.std(group2, ddof=1)
    pooled_std = np.sqrt(((len(group1) - 1) * std1**2 + (len(group2) - 1) * std2**2) / (len(group1) + len(group2) - 2))
    return (mean1 - mean2) / pooled_std

# Extract groups
control = df['Control']
disease = df['Disease']
dose_100 = df['100mg/kg']
dose_200 = df['200mg/kg']
dose_300 = df['300mg/kg']

# Calculate Cohen's d for each comparison
print("Cohen's d (Control vs Disease):", cohen_d(control, disease))
print("Cohen's d (Control vs 100mg/kg):", cohen_d(control, dose_100))
print("Cohen's d (Control vs 200mg/kg):", cohen_d(control, dose_200))
print("Cohen's d (Control vs 300mg/kg):", cohen_d(control, dose_300))

# Perform ANOVA
f_val, p_val = stats.f_oneway(control, disease, dose_100, dose_200, dose_300)
print(f'ANOVA F-value: {f_val}, P-value: {p_val}')

# Perform Tukey's HSD test if ANOVA is significant
df_melt = pd.melt(df.reset_index(), id_vars=['index'], value_vars=['Control', 'Disease', '100mg/kg', '200mg/kg', '300mg/kg'])
df_melt.columns = ['index', 'Treatment', 'Value']

tukey = pairwise_tukeyhsd(endog=df_melt['Value'], groups=df_melt['Treatment'], alpha=0.05)
print(tukey)

# %% [markdown]
The ANOVA and Tukey's HSD tests reveal significant differences between the Disease group and all other groups, with particularly large effect sizes (Cohen's d > 8.4) observed for the 300mg/kg treatment compared to Control. Notably, the 100mg/kg and 200mg/kg groups significantly differ from both Control and Disease, highlighting their distinct effects.

Cohen's d values quantify the magnitude of effect between Control and treatment groups. Higher values, like 8.41 for 300mg/kg, suggest significant impact, indicating potential efficacy of these doses in treating the targeted condition. Lower values, like 1.37 for 200mg/kg, indicate moderate effects, showing notable improvements compared to Control.

# %% [markdown]
**7.Low Density Lipo-Protein**

# %% [code]
# Prepare the data
data = {
    'Control': [16, 20, 18],
    'Disease': [49.5, 53.6, 55],
    '100mg/kg': [47, 54, 48.3],
    '200mg/kg': [50.1, 47.4, 42.9],
    '300mg/kg': [38.7, 40.9, 32.7]
}

df = pd.DataFrame(data)

# Function to calculate Cohen's d
def cohen_d(group1, group2):
    mean1, mean2 = np.mean(group1), np.mean(group2)
    std1, std2 = np.std(group1, ddof=1), np.std(group2, ddof=1)
    pooled_std = np.sqrt(((len(group1) - 1) * std1**2 + (len(group2) - 1) * std2**2) / (len(group1) + len(group2) - 2))
    return (mean1 - mean2) / pooled_std

# Extract groups
control = df['Control']
disease = df['Disease']
dose_100 = df['100mg/kg']
dose_200 = df['200mg/kg']
dose_300 = df['300mg/kg']

# Calculate Cohen's d for each comparison
print("Cohen's d (Control vs Disease):", cohen_d(control, disease))
print("Cohen's d (Control vs 100mg/kg):", cohen_d(control, dose_100))
print("Cohen's d (Control vs 200mg/kg):", cohen_d(control, dose_200))
print("Cohen's d (Control vs 300mg/kg):", cohen_d(control, dose_300))

# Perform ANOVA
f_val, p_val = stats.f_oneway(control, disease, dose_100, dose_200, dose_300)
print(f'ANOVA F-value: {f_val}, P-value: {p_val}')

# Perform Tukey's HSD test if ANOVA is significant
df_melt = pd.melt(df.reset_index(), id_vars=['index'], value_vars=['Control', 'Disease', '100mg/kg', '200mg/kg', '300mg/kg'])
df_melt.columns = ['index', 'Treatment', 'Value']

tukey = pairwise_tukeyhsd(endog=df_melt['Value'], groups=df_melt['Treatment'], alpha=0.05)
print(tukey)

# %% [markdown]
**8.HIGH DENSITY LIPO-PROTEIN**

# %% [code]
# Prepare the data
data = {
    'Control': [52, 48, 51.5],
    'Disease': [28, 32, 29],
    '100mg/kg': [26.5, 19.7, 22.8],
    '200mg/kg': [28.9, 31.4, 28.6],
    '300mg/kg': [38, 49, 59]
}

df = pd.DataFrame(data)

# Function to calculate Cohen's d
def cohen_d(group1, group2):
    mean1, mean2 = np.mean(group1), np.mean(group2)
    std1, std2 = np.std(group1, ddof=1), np.std(group2, ddof=1)
    pooled_std = np.sqrt(((len(group1) - 1) * std1**2 + (len(group2) - 1) * std2**2) / (len(group1) + len(group2) - 2))
    return (mean1 - mean2) / pooled_std

# Extract groups
control = df['Control']
disease = df['Disease']
dose_100 = df['100mg/kg']
dose_200 = df['200mg/kg']
dose_300 = df['300mg/kg']

# Calculate Cohen's d for each comparison
print("Cohen's d (Control vs Disease):", cohen_d(control, disease))
print("Cohen's d (Control vs 100mg/kg):", cohen_d(control, dose_100))
print("Cohen's d (Control vs 200mg/kg):", cohen_d(control, dose_200))
print("Cohen's d (Control vs 300mg/kg):", cohen_d(control, dose_300))

# Perform ANOVA
f_val, p_val = stats.f_oneway(control, disease, dose_100, dose_200, dose_300)
print(f'ANOVA F-value: {f_val}, P-value: {p_val}')

# Perform Tukey's HSD test if ANOVA is significant
df_melt = pd.melt(df.reset_index(), id_vars=['index'], value_vars=['Control', 'Disease', '100mg/kg', '200mg/kg', '300mg/kg'])
df_melt.columns = ['index', 'Treatment', 'Value']

tukey = pairwise_tukeyhsd(endog=df_melt['Value'], groups=df_melt['Treatment'], alpha=0.05)
print(tukey)

# %% [markdown]
The ANOVA and Tukey's HSD tests reveal that the 100mg/kg and 200mg/kg treatment groups do not significantly differ from the Disease group, indicating similar effects. However, the 300mg/kg treatment group significantly differs from the Disease group, with a smaller effect size (Cohen's d = 0.24), suggesting less efficacy compared to other treatments.

# %% [markdown]
**9.BODY WEIGHT**

# %% [code]
# Prepare the data
data = {
    'Control': [228, 234, 230],
    'Disease': [245, 240, 252],
    '100mg/kg': [228, 182, 192],
    '200mg/kg': [252, 234, 236],
    '300mg/kg': [254, 312, 272]
}

df = pd.DataFrame(data)

# Function to calculate Cohen's d
def cohen_d(group1, group2):
    mean1, mean2 = np.mean(group1), np.mean(group2)
    std1, std2 = np.std(group1, ddof=1), np.std(group2, ddof=1)
    pooled_std = np.sqrt(((len(group1) - 1) * std1**2 + (len(group2) - 1) * std2**2) / (len(group1) + len(group2) - 2))
    return (mean1 - mean2) / pooled_std

# Extract groups
control = df['Control']
disease = df['Disease']
dose_100 = df['100mg/kg']
dose_200 = df['200mg/kg']
dose_300 = df['300mg/kg']

# Calculate Cohen's d for each comparison
print("Cohen's d (Control vs Disease):", cohen_d(control, disease))
print("Cohen's d (Control vs 100mg/kg):", cohen_d(control, dose_100))
print("Cohen's d (Control vs 200mg/kg):", cohen_d(control, dose_200))
print("Cohen's d (Control vs 300mg/kg):", cohen_d(control, dose_300))

# Perform ANOVA
f_val, p_val = stats.f_oneway(control, disease, dose_100, dose_200, dose_300)
print(f'ANOVA F-value: {f_val}, P-value: {p_val}')

# Perform Tukey's HSD test if ANOVA is significant
df_melt = pd.melt(df.reset_index(), id_vars=['index'], value_vars=['Control', 'Disease', '100mg/kg', '200mg/kg', '300mg/kg'])
df_melt.columns = ['index', 'Treatment', 'Value']

tukey = pairwise_tukeyhsd(endog=df_melt['Value'], groups=df_melt['Treatment'], alpha=0.05)
print(tukey)

# %% [markdown]
The ANOVA and Tukey's HSD tests show that the 300mg/kg treatment group significantly differs from the Control group (p = 0.0477), indicating a notable effect. The 100mg/kg treatment group significantly differs from the 300mg/kg group (p = 0.0023), suggesting varying efficacies between these doses. No significant differences are found between other treatment groups and the Disease group, indicating similar impacts on the condition.
